# Supplementary material for: A framework to investigate the impact of topography and product characteristics on electronic cigarette emissions
Source: PLoS One. 2018 Nov 5;13(11):e0206341. doi: 10.1371/journal.pone.0206341 (PMC6218035; doi:10.1371/journal.pone.0206341)
Supplement: S1 Dataset — (CSV) [file pone.0206341.s001.csv]

Nom Flow Rate [mL/s]	Nom Volume [mL]	Blu disposable Flow Rate [mL/s]	Blu disposable Volume [mL]	JUUL Flow Rate [mL/s]	JUUL Volume [mL]	NJOY top-fill Flow Rate [mL/s]	NJOY top-fill Volume [mL]	iTaste MVP - iClear 30 Flow Rate [mL/s]	iTaste MVP - iClear 30 Volume [mL]	iTaste MVP - iClear X.I Flow Rate [mL/s]	iTaste MVP - iClear X.I Volume [mL]
0.000000	750.000000	9.676667	662.878333	9.986667	706.760280	9.676667	662.927222	9.681667	664.117222	9.655000	664.805000
5.000000	750.000000	14.038333	676.373333	14.806667	717.975702	14.066667	676.258889	14.077222	676.986667	14.040000	676.410000
10.000000	750.000000	18.241667	692.520000	19.501667	735.573788	18.201667	694.401667	18.198889	695.122778	18.166667	695.011667
15.000000	750.000000	22.131667	690.176667	23.981667	730.271120	21.964444	690.901667	22.072222	691.663333	21.940000	690.816667
20.000000	750.000000	25.696667	695.893333	28.431667	736.974168	25.702222	695.437778	25.713333	696.548333	25.373333	697.525000
25.000000	750.000000	29.280000	684.906667	32.873333	727.171538	29.012222	686.262778	29.045556	685.462222	28.968333	687.408333
30.000000	750.000000	32.880000	712.258333	36.933333	756.701117	32.870000	712.866667	32.878333	711.740000	32.823333	714.215000
35.000000	750.000000	36.553333	723.768333	41.048333	765.956675	36.795556	725.147778	36.695000	721.825556	36.425000	725.478333
40.000000	750.000000	39.436667	699.196667	44.825000	756.717783	39.996111	711.062778	39.812778	711.788333	39.606667	711.376667
45.000000	750.000000	42.918333	712.668333	48.678333	780.218760	43.526111	732.200556	43.396111	733.494444	43.643333	736.175000
50.000000	750.000000	0.000000	0.000000	0.000000	0.000000	0.000000	0.000000	0.000000	0.000000	0.000000	0.000000
