# Supplementary material for: A framework to investigate the impact of topography and product characteristics on electronic cigarette emissions
Source: PLoS One. 2018 Nov 5;13(11):e0206341. doi: 10.1371/journal.pone.0206341 (PMC6218035; doi:10.1371/journal.pone.0206341)
Supplement: S2 Dataset — (CSV) [file pone.0206341.s002.csv]

Tobacco Row E-Cig Mass Decrease [mg]	Tobacco Row Pad Mass Increase [mg]	Arctic Blast E-Cig Mass Decrease [mg]	Arctic Blast Pad Mass Increase [mg]	Mardi Gras E-Cig Mass Decrease [mg]	Mardi Gras Pad Mass Increase [mg]
52.000000	47.700000	127.100000	114.900000	101.500000	100.300000
68.700000	68.000000	115.300000	106.900000	127.500000	124.000000
91.400000	92.800000	118.500000	110.200000	126.100000	122.000000
116.200000	115.100000	119.300000	110.100000	126.100000	121.800000
118.100000	116.600000	103.600000	97.800000	123.500000	119.900000
112.100000	110.600000	116.500000	108.200000	88.400000	85.100000
41.100000	42.600000	72.200000	68.800000	53.800000	54.700000
39.300000	41.500000	71.600000	67.600000	75.100000	76.400000
40.100000	44.200000	63.800000	59.000000	73.500000	74.100000
64.300000	65.300000	72.500000	69.100000	73.800000	73.300000
64.900000	65.600000	70.400000	66.700000	76.300000	76.300000
66.300000	64.900000	67.100000	63.800000	75.000000	74.500000
37.300000	38.300000	34.000000	31.900000	49.700000	50.600000
34.200000	34.600000	47.300000	45.300000	47.600000	47.900000
37.400000	36.800000	47.400000	45.100000	49.000000	49.900000
36.700000	37.100000	45.900000	44.600000	37.400000	37.600000
28.900000	28.100000	45.500000	43.900000	34.600000	45.100000
32.100000	31.600000	45.400000	43.400000	51.700000	42.600000
17.000000	15.700000	23.900000	23.800000	24.600000	27.700000
20.300000	20.100000	34.700000	35.900000	28.800000	29.800000
31.700000	31.300000	35.200000	35.800000	37.800000	39.100000
28.900000	29.300000	34.100000	35.000000	35.800000	35.700000
29.200000	29.000000	33.400000	34.600000	38.700000	40.200000
29.500000	29.300000	33.200000	34.400000	39.800000	40.300000
12.900000	10.900000	22.200000	23.700000	24.900000	26.500000
17.200000	16.300000	23.300000	24.400000	22.000000	23.900000
15.200000	15.200000	23.100000	25.200000	26.100000	28.300000
12.500000	12.100000	22.800000	24.200000	25.500000	26.500000
16.700000	16.100000	23.200000	24.800000	24.500000	26.900000
18.100000	17.400000	22.300000	23.600000	25.600000	27.100000
11.000000	11.300000	15.000000	16.500000	16.500000	18.200000
6.700000	7.000000	15.000000	15.900000	16.500000	17.900000
11.000000	10.400000	15.000000	16.700000	17.200000	19.200000
11.100000	10.200000	15.900000	16.200000	18.000000	20.100000
12.200000	12.300000	15.200000	16.200000	15.900000	17.900000
9.300000	12.000000	15.300000	16.400000	17.700000	19.200000
6.700000	6.200000	10.400000	9.100000	13.100000	14.800000
10.100000	9.700000	9.800000	11.100000	15.600000	16.300000
10.800000	10.600000	11.000000	12.100000	14.300000	15.900000
9.700000	9.100000	9.600000	11.600000	13.700000	14.900000
8.700000	8.700000	10.700000	11.000000	13.900000	15.200000
11.000000	10.500000	9.900000	11.200000	13.700000	15.000000
6.600000	6.600000	10.900000	7.900000	17.600000	10.700000
7.000000	7.100000	9.000000	9.000000	8.700000	9.200000
6.600000	6.600000	9.100000	8.600000	10.100000	11.400000
7.400000	7.200000	9.000000	8.800000	10.100000	11.000000
7.000000	6.500000	8.700000	8.500000	9.600000	10.900000
6.500000	5.700000	8.100000	9.100000	11.200000	12.500000
3.800000	3.000000	6.300000	6.400000	7.900000	8.800000
2.200000	1.600000	6.100000	5.900000	8.400000	9.400000
4.200000	3.200000	5.500000	5.600000	12.500000	9.100000
4.200000	3.400000	6.700000	6.200000	6.800000	8.400000
4.000000	3.600000	5.800000	6.200000	8.200000	9.400000
4.900000	4.300000	6.500000	6.900000	8.800000	9.200000
4.400000	3.700000	5.400000	5.600000	13.800000	11.000000
4.100000	3.800000	5.100000	4.800000	10.500000	8.600000
0.400000	1.100000	8.100000	5.600000	6.800000	8.000000
4.000000	3.600000	8.100000	5.200000	7.300000	8.200000
4.300000	3.800000	4.400000	4.900000	6.700000	8.000000
3.900000	3.400000	11.400000	6.700000	6.700000	7.700000
