# Supplementary material for: A framework to investigate the impact of topography and product characteristics on electronic cigarette emissions
Source: PLoS One. 2018 Nov 5;13(11):e0206341. doi: 10.1371/journal.pone.0206341 (PMC6218035; doi:10.1371/journal.pone.0206341)
Supplement: S3 Dataset — (CSV) [file pone.0206341.s003.csv]

6 [watts] Flow Rate [mL/s]	6 [watts] CTPM [mg/mL]	7.5 [watts] Flow Rate [mL/s]	7.5 [watts] CTPM [mg/mL]	10 [watts] Flow Rate [mL/s]	10 [watts] CTPM [mg/mL]
9.675000	0.093500	9.691667	0.146333	9.678333	0.229833
14.063333	0.032333	14.088333	0.071333	14.080000	0.146500
18.203333	0.015833	18.171667	0.027167	18.221667	0.070833
22.040000	0.005667	22.041667	0.014167	22.135000	0.051667
25.698333	0.002500	25.675000	0.008333	25.766667	0.027833
29.011667	0.001167	29.000000	0.004667	29.125000	0.018500
32.746667	0.001000	33.093333	0.003667	32.795000	0.012833
36.573333	0.000667	36.638333	0.002500	36.873333	0.008667
40.086667	0.001000	39.655000	0.007667	39.696667	0.005167
43.718333	0.000167	42.911667	0.001667	43.558333	0.003833
