# Supplementary material for: A framework to investigate the impact of topography and product characteristics on electronic cigarette emissions
Source: PLoS One. 2018 Nov 5;13(11):e0206341. doi: 10.1371/journal.pone.0206341 (PMC6218035; doi:10.1371/journal.pone.0206341)
Supplement: S4 Dataset — (CSV) [file pone.0206341.s004.csv]

i30 Flow Rate [mL/s]	i30 CTPM [mg/mL]	iX.I Flow Rate [mL/s]	iX.I CTPM [mg/mL]
9.691667	0.146333	9.655000	0.166833
14.088333	0.071333	14.040000	0.099833
18.171667	0.027167	18.166667	0.052167
22.041667	0.014167	21.940000	0.028500
25.675000	0.008333	25.373333	0.014167
29.000000	0.004667	28.968333	0.005500
33.093333	0.003667	32.823333	0.003000
36.638333	0.002500	36.425000	0.001833
39.655000	0.007667	39.606667	0.000667
42.911667	0.001667	43.643333	0.000833
