# Supplementary material for: A framework to investigate the impact of topography and product characteristics on electronic cigarette emissions
Source: PLoS One. 2018 Nov 5;13(11):e0206341. doi: 10.1371/journal.pone.0206341 (PMC6218035; doi:10.1371/journal.pone.0206341)
Supplement: S5 Dataset — (CSV) [file pone.0206341.s005.csv]

Puff Flow Rate [mL/s]	AB CTPM [mg/mL]	MG CTPM [mg/mL]	TR CTPM [mg/mL]
9.686667	0.162667	0.169833	0.1385
14.095	0.097333	0.105833	0.079833
18.215	0.061	0.065667	0.049667
22.055	0.048	0.051167	0.037333
25.696667	0.035	0.038167	0.021
29.098333	0.023833	0.027167	0.015333
32.825	0.0155	0.0215	0.013
36.89	0.012	0.015	0.009167
39.873333	0.008833	0.012667	0.0045
43.708333	0.007667	0.011833	0.004333
