# Supplementary material for: A framework to investigate the impact of topography and product characteristics on electronic cigarette emissions
Source: PLoS One. 2018 Nov 5;13(11):e0206341. doi: 10.1371/journal.pone.0206341 (PMC6218035; doi:10.1371/journal.pone.0206341)
Supplement: S6 Dataset — (CSV) [file pone.0206341.s006.csv]

blu Flow Rate [mL/s]	blu CTPM [mg/mL]	JUUL Flow Rate [mL/s]	JUUL CTPM [mg/mL]	NJoy Flow Rate [mL/s]	NJoy CTPM [mg/mL]	i30 Flow Rate [mL/s]	i30 CTPM [mg/mL]	iX.I Flow Rate [mL/s]	iX.I CTPM [mg/mL]
9.676667	0.090500	9.986667	0.008167	9.686667	0.162667	9.691667	0.146333	9.655000	0.166833
14.038333	0.056667	14.806667	0.059167	14.095000	0.097333	14.088333	0.071333	14.040000	0.099833
18.241667	0.047333	19.501667	0.054000	18.215000	0.061000	18.171667	0.027167	18.166667	0.052167
22.131667	0.031333	23.981667	0.036667	22.055000	0.048000	22.041667	0.014167	21.940000	0.028500
25.696667	0.026000	28.431667	0.029000	25.696667	0.035000	25.675000	0.008333	25.373333	0.014167
29.280000	0.020833	32.873333	0.018000	29.098333	0.023833	29.000000	0.004667	28.968333	0.005500
32.880000	0.017167	36.933333	0.017833	32.825000	0.015500	33.093333	0.003667	32.823333	0.003000
36.553333	0.025500	41.048333	0.026000	36.890000	0.012000	36.638333	0.002500	36.425000	0.001833
39.436667	0.008167	44.825000	0.016000	39.873333	0.008833	39.655000	0.007667	39.606667	0.000667
42.918333	0.008000	48.678333	0.016167	43.708333	0.007667	42.911667	0.001667	43.643333	0.000833
0.000000	0.000000	0.000000	0.000000	9.673333	0.169833	0.000000	0.000000	0.000000	0.000000
0.000000	0.000000	0.000000	0.000000	14.055000	0.105833	0.000000	0.000000	0.000000	0.000000
0.000000	0.000000	0.000000	0.000000	18.178333	0.065667	0.000000	0.000000	0.000000	0.000000
0.000000	0.000000	0.000000	0.000000	21.930000	0.051167	0.000000	0.000000	0.000000	0.000000
0.000000	0.000000	0.000000	0.000000	25.641667	0.038167	0.000000	0.000000	0.000000	0.000000
0.000000	0.000000	0.000000	0.000000	28.928333	0.027167	0.000000	0.000000	0.000000	0.000000
0.000000	0.000000	0.000000	0.000000	32.935000	0.021500	0.000000	0.000000	0.000000	0.000000
0.000000	0.000000	0.000000	0.000000	36.801667	0.015000	0.000000	0.000000	0.000000	0.000000
0.000000	0.000000	0.000000	0.000000	40.095000	0.012667	0.000000	0.000000	0.000000	0.000000
0.000000	0.000000	0.000000	0.000000	43.485000	0.011833	0.000000	0.000000	0.000000	0.000000
0.000000	0.000000	0.000000	0.000000	9.670000	0.138500	0.000000	0.000000	0.000000	0.000000
0.000000	0.000000	0.000000	0.000000	14.050000	0.079833	0.000000	0.000000	0.000000	0.000000
0.000000	0.000000	0.000000	0.000000	18.211667	0.049667	0.000000	0.000000	0.000000	0.000000
0.000000	0.000000	0.000000	0.000000	21.908333	0.037333	0.000000	0.000000	0.000000	0.000000
0.000000	0.000000	0.000000	0.000000	25.768333	0.021000	0.000000	0.000000	0.000000	0.000000
0.000000	0.000000	0.000000	0.000000	29.010000	0.015333	0.000000	0.000000	0.000000	0.000000
0.000000	0.000000	0.000000	0.000000	32.850000	0.013000	0.000000	0.000000	0.000000	0.000000
0.000000	0.000000	0.000000	0.000000	36.695000	0.009167	0.000000	0.000000	0.000000	0.000000
0.000000	0.000000	0.000000	0.000000	40.020000	0.004500	0.000000	0.000000	0.000000	0.000000
0.000000	0.000000	0.000000	0.000000	43.385000	0.004333	0.000000	0.000000	0.000000	0.000000
